# Supplementary material for: The Frequency and Spread of a GABA-Gated Chloride Channel Target-Site Mutation and Its Impact on the Efficacy of Ethiprole Against Neotropical Brown Stink Bug, Euschistus heros (Hemiptera: Pentatomidae)
Source: Insects. 2025 Apr 17;16(4):422. doi: 10.3390/insects16040422 (PMC12028171; doi:10.3390/insects16040422)
Supplement: Supplementary file 1 [file insects-16-00422-s001.zip]

Archive with 1 entries (1 files):
- insects-3549135-supplementary.pdf
